# Supplementary material for: Improving the Catalytic CO2 Reduction on Cs2AgBiBr6 by Halide Defect Engineering: A DFT Study
Source: Materials (Basel). 2021 May 11;14(10):2469. doi: 10.3390/ma14102469 (PMC8151533; doi:10.3390/ma14102469)
Supplement: Supplementary file 1 [file materials-14-02469-s001.zip]

Archive with 1 entries (1 files):
- materials-1197744-supplementary.pdf
